# Supplementary material for: Assessment of the association between plant-based dietary exposures and cardiovascular disease risk profile in sub-Saharan Africa: a systematic review
Source: BMC Public Health. 2022 Feb 19;22:361. doi: 10.1186/s12889-022-12724-w (PMC8858494; doi:10.1186/s12889-022-12724-w)
Supplement: Supplementary file 3 — Additional file 3. Excel Workbook with exclusion reasons [file 12889_2022_12724_MOESM3_ESM.xlsx]

## Sheet: Copyright&changes
PRIMARY Excel Workbook for Systematic Reviews
Copyright/License
The "PRIMARY Excel Workbook for Systematic Reviews" by Helena VonVille is licensed under a Creative Commons Attribution-NonCommercial-ShareAlike 3.0 Unported License.
More information about Creative Commons can be found at:
http://creativecommons.org/licenses/by-nc-sa/3.0/
Date of last revision:			The most current version of all Excel workbooks for systematic reviews along with instructions for use can
2017-08-08			be found by contacting the author for a link to DropBox.
If you discover a problem with a formula or your have a suggestion to improve this workbook, please contact Helena VonVille:
helenavonville@gmail.com
Changes made: 8/29/2016
Lots of minor fixes to the DB Results Table. Most importantly-- you can now copy your db search information and paste directly into the Search Strategies template.
Each db description in the Search Strategies template is a 2-column table. After copying from the DB Results Table, select the 2nd column and paste.
Changes made: 12/8/2015
Added rows in the screening and FT review worksheets to allow for larger data sets.
Changes made: 10/21/2015
Made a modification to the PRISMA flowchart to simplify determining the number of studies reported on.
Changes made: 8/21/2015
Simplified the process of counting the number of studies reported on in the PRISMA flowchart.
Changes made: 8/21/2015
Color coded all of the tabs and the cells in the PRISMA flowchart to match corresponding handouts.
Added a Cohen's kappa compiled worksheet so that the data for the final Cohen's kappa can be added and all reporting data stored in the PRIMARY workbook.
Changes made: 8/14/2015
Cosmetic changes primarily-- fixed cell colors and messages; simplified the table for # of studies by type of study
Changes made: 3/3/2015
Minor: made changes to the filename so it would be easier to read and changed the order of "Databases" and "Provider" in the Account info worksheet.
Changes made: 11/2/2014
Added a worksheet for you to add account information-- usernames/passwords, etc. There is also a space to put your PROSPERO SR registration information
Changes made: 10/20/2014
Minor changes to fix formulas in the full text review. These did not affect the PRISMA flowchart of the exclusion criteria tables.

## Sheet: Account info
This is not meant to be a thorough list of database vendors and the titles they produce. You can certainly add any resource necessary.
You will need just one account per vendor, i.e. you set up the account with the Provider/Interface, NOT with the database.
Database	Provider/Interface	Username	Password	Registration #	URL
Academic Search Complete, CINAHL, ERIC, etc.	Ebsco
Cochrane Library	Wiley
DropBox	DropBox
EMBASE, Scopus, journals	Elsevier
Google Docs	Google
Medline, PsycINFO, EMBASE, etc	Ovid
PROSPERO	Center for Reviews & Dissemination				http://www.crd.york.ac.uk/PROSPERO/
PsycINFO, PsycBOOKS, PsycARTICLES	American Psychological Association
PubMed	NLM
RefWorks	ProQuest
various databases	FirstSearch
various databases	ProQuest

## Sheet: Database information
The next 16 tabs are to be used to add all literature database searching information.
The information requested for each database is done to meet the highest reporting standards. It is not required that you search all databases listed in these tabs. In fact, these tabs merely list common databases; you may find others you wish to search. You can do so by either using the tab from a named database you won't use (right click on the tab name to change it) or by adding it to one of th…
PubMed-MEDLINE
Scopus
EBSCOhost platform - CINAHL etc.
African Journals Online (AJOL) platform

## Sheet: Medline
Information Source	Provider/Interface	Add provider or interface name to DB worksheet		Internal duplicates			Internal duplicates=duplicates found in the same database
	Database	Medline®		0	0	0	RefWorks users: Record the number of INTERNAL duplicates in the cells
	Date searched			0	0	0	to the left each time you delete a page of duplicates.
	Database update		Total shows in C11	0	0	0
	Search developer(s)			0	0	0
Limiters & Other Information	English only? (default is "y")
	Date range			External duplicates			External duplicates=duplicates found between databases
	Publication types exclude			0	0	0	RefWorks users: Record the number of EXTERNAL duplicates in the cells
	Search filter source			0	0	0	to the left each time you delete a page of duplicates.
Results	Items found	0		0	0	0
	Internal duplicates Enter data to the right	0		0	0	0
	External duplicates Enter data to the right	0		0	0	0
	Unique items found	0		0	0	0
	Name of saved search			0	0	0
	Paste text of search strategy below			0	0	0
				0	0	0
				0	0	0
				0	0	0
				0	0	0
				0	0	0
				0	0	0
				0	0	0
				0	0	0
				0	0	0
				0	0	0
				0	0	0
				0	0	0
				0	0	0
				0	0	0
				0	0	0
				0	0	0
				0	0	0
				0	0	0
				0	0	0
				0	0	0
				0	0	0
				0	0	0
				0	0	0
				0	0	0
				0	0	0
				0	0	0
				0	0	0
				0	0	0
				0	0	0
				0	0	0
				0	0	0
				0	0	0
				0	0	0
				0	0	0
				0	0	0
				0	0	0
				0	0	0
				0	0	0
				0	0	0
				0	0	0
				0	0	0
				0	0	0
				0	0	0
			Total shows in C18	0	0	0
				0	0	0

## Sheet: PubMed
Information Source	Provider/Interface	National Library of Medicine		Internal duplicates			Internal duplicates=duplicates found in the same database
	Database	PubMed		0	0	0	RefWorks users: Record the number of INTERNAL duplicates in the cells
	Date searched			0	0	0	to the left each time you delete a page of duplicates.
	Database update		Total shows in C11	0	0	0
	Search developer(s)			0	0	0
Limiters & Other Information	English only? (default is "y")	No
	Date range			External duplicates			External duplicates=duplicates found between databases
	Publication types excluded			0	0	0	RefWorks users: Record the number of EXTERNAL duplicates in the cells
	Search filter source			0	0	0	to the left each time you delete a page of duplicates.
Results	Items found	154		0	0	0
	Internal duplicates Enter data to the right	1		0	0	0
	External duplicates Enter data to the right	0		0	0	0
	Unique items found	153		0	0	0
	Name of saved search			0	0	0
	Paste text of search strategy below			0	0	0
				0	0	0
				0	0	0
				0	0	0
				0	0	0
				0	0	0
				0	0	0
				0	0	0
				0	0	0
				0	0	0
				0	0	0
				0	0	0
				0	0	0
				0	0	0
				0	0	0
				0	0	0
				0	0	0
				0	0	0
				0	0	0
				0	0	0
				0	0	0
				0	0	0
				0	0	0
				0	0	0
				0	0	0
				0	0	0
				0	0	0
				0	0	0
				0	0	0
				0	0	0
				0	0	0
				0	0	0
				0	0	0
				0	0	0
				0	0	0
				0	0	0
				0	0	0
				0	0	0
				0	0	0
				0	0	0
				0	0	0
				0	0	0
				0	0	0
				0	0	0
			Total shows in C18	0	0	0
				0	0	0

## Sheet: Your_db2
Information Source	Provider/Interface	Add provider or interface name to DB worksheet		Internal duplicates			Internal duplicates=duplicates found in the same database
	Database	Database name		0	0	0	RefWorks users: Record the number of INTERNAL duplicates in the cells
	Date searched			0	0	0	to the left each time you delete a page of duplicates.
	Database update		Total shows in C11	0	0	0
	Search developer(s)			0	0	0
Limiters & Other Information	English only? (default is "y")	Yes
	Date range	No date restrictions		External duplicates			External duplicates=duplicates found between databases
	Publication types excluded			0	0	0	RefWorks users: Record the number of EXTERNAL duplicates in the cells
	Search filter source			0	0	0	to the left each time you delete a page of duplicates.
Results	Items found	0		0	0	0
	Internal duplicates Enter data to the right	0		0	0	0
	External duplicates Enter data to the right	0		0	0	0
	Unique items found	0		0	0	0
	Name of saved search			0	0	0
	Paste text of search strategy below			0	0	0
				0	0	0
				0	0	0
				0	0	0
				0	0	0
				0	0	0
				0	0	0
				0	0	0
				0	0	0
				0	0	0
				0	0	0
				0	0	0
				0	0	0
				0	0	0
				0	0	0
				0	0	0
				0	0	0
				0	0	0
				0	0	0
				0	0	0
				0	0	0
				0	0	0
				0	0	0
				0	0	0
				0	0	0
				0	0	0
				0	0	0
				0	0	0
				0	0	0
				0	0	0
				0	0	0
				0	0	0
				0	0	0
				0	0	0
				0	0	0
				0	0	0
				0	0	0
				0	0	0
				0	0	0
				0	0	0
				0	0	0
				0	0	0
				0	0	0
				0	0	0
			Total shows in C18	0	0	0
				0	0	0

## Sheet: CINAHL
Information Source	Provider/Interface	Ebsco		Internal duplicates			Internal duplicates=duplicates found in the same database
	Database	CINAHL® Plus with Full Text		0	0	0	RefWorks users: Record the number of INTERNAL duplicates in the cells
	Date searched			0	0	0	to the left each time you delete a page of duplicates.
	Database update		Total shows in C11	0	0	0
	Search developer(s)			0	0	0
Limiters & Other Information	English only? (default is "y")	No
	Date range			External duplicates			External duplicates=duplicates found between databases
	Publication types excluded			0	0	0	RefWorks users: Record the number of EXTERNAL duplicates in the cells
	Search filter source			0	0	0	to the left each time you delete a page of duplicates.
Results	Items found	32		0	0	0
	Internal duplicates Enter data to the right	5		0	0	0
	External duplicates Enter data to the right	0		0	0	0
	Unique items found	27		0	0	0
	Name of saved search			0	0	0
	Paste text of search strategy below			0	0	0
				0	0	0
				0	0	0
				0	0	0
				0	0	0
				0	0	0
				0	0	0
				0	0	0
				0	0	0
				0	0	0
				0	0	0
				0	0	0
				0	0	0
				0	0	0
				0	0	0
				0	0	0
				0	0	0
				0	0	0
				0	0	0
				0	0	0
				0	0	0
				0	0	0
				0	0	0
				0	0	0
				0	0	0
				0	0	0
				0	0	0
				0	0	0
				0	0	0
				0	0	0
				0	0	0
				0	0	0
				0	0	0
				0	0	0
				0	0	0
				0	0	0
				0	0	0
				0	0	0
				0	0	0
				0	0	0
				0	0	0
				0	0	0
				0	0	0
				0	0	0
			Total shows in C18	0	0	0
				0	0	0

## Sheet: AJOL
Information Source	Provider/Interface	Add provider or interface name to DB worksheet		Internal duplicates			Internal duplicates=duplicates found in the same database
	Database	Database name		0	0	0	RefWorks users: Record the number of INTERNAL duplicates in the cells
	Date searched			0	0	0	to the left each time you delete a page of duplicates.
	Database update		Total shows in C11	0	0	0
	Search developer(s)			0	0	0
Limiters & Other Information	English only? (default is "y")	No
	Date range			External duplicates			External duplicates=duplicates found between databases
	Publication types excluded			0	0	0	RefWorks users: Record the number of EXTERNAL duplicates in the cells
	Search filter source			0	0	0	to the left each time you delete a page of duplicates.
Results	Items found	99		0	0	0
	Internal duplicates Enter data to the right	0		0	0	0
	External duplicates Enter data to the right	0		0	0	0
	Unique items found	99		0	0	0
	Name of saved search			0	0	0
	Paste text of search strategy below			0	0	0
				0	0	0
				0	0	0
				0	0	0
				0	0	0
				0	0	0
				0	0	0
				0	0	0
				0	0	0
				0	0	0
				0	0	0
				0	0	0
				0	0	0
				0	0	0
				0	0	0
				0	0	0
				0	0	0
				0	0	0
				0	0	0
				0	0	0
				0	0	0
				0	0	0
				0	0	0
				0	0	0
				0	0	0
				0	0	0
				0	0	0
				0	0	0
				0	0	0
				0	0	0
				0	0	0
				0	0	0
				0	0	0
				0	0	0
				0	0	0
				0	0	0
				0	0	0
				0	0	0
				0	0	0
				0	0	0
				0	0	0
				0	0	0
				0	0	0
				0	0	0
			Total shows in C18	0	0	0
				0	0	0

## Sheet: PsycINFO
Information Source	Provider/Interface	Add provider or interface name to DB worksheet		Internal duplicates			Internal duplicates=duplicates found in the same database
	Database	PsycINFO®		0	0	0	RefWorks users: Record the number of INTERNAL duplicates in the cells
	Date searched			0	0	0	to the left each time you delete a page of duplicates.
	Database update		Total shows in C11	0	0	0
	Search developer(s)			0	0	0
Limiters & Other Information	English only? (default is "y")
	Date range			External duplicates			External duplicates=duplicates found between databases
	Publication types excluded			0	0	0	RefWorks users: Record the number of EXTERNAL duplicates in the cells
	Search filter source			0	0	0	to the left each time you delete a page of duplicates.
Results	Items found	0		0	0	0
	Internal duplicates Enter data to the right	0		0	0	0
	External duplicates Enter data to the right	0		0	0	0
	Unique items found	0		0	0	0
	Name of saved search			0	0	0
	Paste text of search strategy below			0	0	0
				0	0	0
				0	0	0
				0	0	0
				0	0	0
				0	0	0
				0	0	0
				0	0	0
				0	0	0
				0	0	0
				0	0	0
				0	0	0
				0	0	0
				0	0	0
				0	0	0
				0	0	0
				0	0	0
				0	0	0
				0	0	0
				0	0	0
				0	0	0
				0	0	0
				0	0	0
				0	0	0
				0	0	0
				0	0	0
				0	0	0
				0	0	0
				0	0	0
				0	0	0
				0	0	0
				0	0	0
				0	0	0
				0	0	0
				0	0	0
				0	0	0
				0	0	0
				0	0	0
				0	0	0
				0	0	0
				0	0	0
				0	0	0
				0	0	0
				0	0	0
			Total shows in C18	0	0	0
				0	0	0

## Sheet: Embase
Information Source	Provider/Interface	Add provider or interface name to DB worksheet		Internal duplicates			Internal duplicates=duplicates found in the same database
	Database	Embase®		0	0	0	RefWorks users: Record the number of INTERNAL duplicates in the cells
	Date searched			0	0	0	to the left each time you delete a page of duplicates.
	Database update		Total shows in C11	0	0	0
	Search developer(s)			0	0	0
Limiters & Other Information	English only? (default is "y")
	Date range			External duplicates			External duplicates=duplicates found between databases
	Publication types excluded			0	0	0	RefWorks users: Record the number of EXTERNAL duplicates in the cells
	Search filter source			0	0	0	to the left each time you delete a page of duplicates.
Results	Items found	0		0	0	0
	Internal duplicates Enter data to the right	0		0	0	0
	External duplicate Enter data to the right	0		0	0	0
	Unique items found	0		0	0	0
	Name of saved search			0	0	0
	Paste text of search strategy below			0	0	0
				0	0	0
				0	0	0
				0	0	0
				0	0	0
				0	0	0
				0	0	0
				0	0	0
				0	0	0
				0	0	0
				0	0	0
				0	0	0
				0	0	0
				0	0	0
				0	0	0
				0	0	0
				0	0	0
				0	0	0
				0	0	0
				0	0	0
				0	0	0
				0	0	0
				0	0	0
				0	0	0
				0	0	0
				0	0	0
				0	0	0
				0	0	0
				0	0	0
				0	0	0
				0	0	0
				0	0	0
				0	0	0
				0	0	0
				0	0	0
				0	0	0
				0	0	0
				0	0	0
				0	0	0
				0	0	0
				0	0	0
				0	0	0
				0	0	0
				0	0	0
			Total shows in C18	0	0	0
				0	0	0

[truncated: 26 more sheets: Google, Your_db3, Your_db4, Your_db5, Your_db6, Your_db7, Your_db8, Your_db9, Your_db10, DB Results Table, Non-db searches, Author search, bibliographies, Scopus, WoS, Clinical trials, handsrch and conf, Other sources table, Exclusion Reasons Compiled, Put titles&absts here …]
